# Supplementary material for: Genomic Imprinting at the Porcine PLAGL1 Locus and the Orthologous Locus in the Human
Source: Genes (Basel). 2021 Apr 8;12(4):541. doi: 10.3390/genes12040541 (PMC8069715; doi:10.3390/genes12040541)
Supplement: Supplementary file 1 [file genes-12-00541-s001.zip]

Archive with 2 entries (2 files):
- TableS1.xlsx
- FigureS1.tiff
