# Supplementary material for: Genomic Imprinting at the Porcine PLAGL1 Locus and the Orthologous Locus in the Human
Source: Genes (Basel). 2021 Apr 8;12(4):541. doi: 10.3390/genes12040541 (PMC8069715; doi:10.3390/genes12040541)
Supplement: Supplementary file 1 [file genes-12-00541-s001.zip › TableS1.xlsx]

## Sheet: Sheet1
chr	start	stop	q-value	mean difference: mean g1 - mean g2	#CpGs	p (MWU)	p (2D KS)	mean g1	mean g2
chr1	20847537	20847855	0.16931	-0.217033	10	2.0768e-06	0.00012511	0.58947	0.8065
chr1	20898646	20898906	0.21676	-0.288867	10	3.4454e-06	0.00019841	0.4609	0.74977
chr1	20919529	20919858	0.8406	-0.239067	10	0.00097749	0.0053723	0.56353	0.8026
chr1	20986551	20986708	1	-0.211467	10	0.010537	0.13472	0.44757	0.65903
chr1	21109051	21109110	1	0.25203	11	0.0020404	0.01527	0.92539	0.67336
chr1	21121436	21121782	1	-0.2309	10	0.003419	0.051353	0.53653	0.76743
chr1	21154243	21154458	0.44338	-0.2095	12	0.00026328	0.0010113	0.59533	0.80483
chr1	21222549	21223285	0.98534	0.264567	10	0.0029619	0.0085621	0.8483	0.58373
chr1	21303256	21303550	0.00067196	-0.223889	12	3.2926e-10	4.3792e-08	0.71458	0.93847
chr1	21303587	21304095	2.0307e-66	-0.430353	86	3.9524e-14	3.4339e-64	0.54667	0.97703
chr1	21304098	21304175	0.077196	-0.201754	19	3.07e-05	2.6945e-05	0.75223	0.95398
chr1	21304175	21304316	7.4518e-14	-0.29526	41	4.5075e-14	1.07e-18	0.69423	0.98949
chr1	21304316	21305675	2.0307e-66	-0.395489	107	5.1514e-14	1.1215e-71	0.55267	0.94816
chr1	21336711	21337134	0.13963	-0.206232	23	2.2165e-07	8.4521e-05	0.45261	0.65884
chr1	21337155	21337313	0.0109	-0.32586	19	2.9339e-08	1.4327e-06	0.36379	0.68965
chr1	21346012	21346126	0.34711	0.251467	10	3.0566e-05	0.00058308	0.55697	0.3055
chr1	21347027	21347336	0.50037	0.210333	12	9.5961e-06	0.001232	0.85767	0.64733
chr1	21351757	21352126	1	0.201067	10	0.0062358	0.07068	0.5165	0.31543
chr1	21458636	21458764	1	0.207767	10	0.08367	0.027019	0.93653	0.72877
chr1	21657483	21657774	1	-0.262167	10	0.0007906	0.012534	0.50013	0.7623
chr1	21682752	21682985	0.8406	0.218733	10	0.0015569	0.0055178	0.89287	0.67413
